# Supplementary material for: Host niche may determine disease-driven extinction risk
Source: PLoS One. 2017 Jul 13;12(7):e0181051. doi: 10.1371/journal.pone.0181051 (PMC5509289; doi:10.1371/journal.pone.0181051)
Supplement: S1 Table — (XLSX) [file pone.0181051.s002.xlsx]

## Sheet: Brom
Stream Species	Classification	IUCN				Threat					Bromeliad Species	Classification	IUCN				Threat
		Least concern (LC & NT)	Threatened (EN & VU)	Critically endangered (CR & EX)	Data deficient (DD)	Bd	Habitat loss	Pollution	Pet trade	No threats			Least concern (LC & NT)	Threatened (EN & VU)	Critically endangered (CR & EX)	Data deficient (DD)	Bd	Habitat loss	Pollution	Pet trade	No threats
Allobates talamancae	Larval development	LC					x	x			Andinobates claudiae	Larval development				DD				x
Atelopus certus	Larval development		EN			x	x	x			Andinobates fulguritus	Larval development	LC					x	x
Atelopus chiriquiensis	Larval development			CR		x	x				Andinobates minutus	Larval development	LC					x	x
Atelopus glyphus	Larval development			CR		x	x	x			Dendrobates auratus	Larval development	LC				x	x	x	x
Atelopus limosus	Larval development		EN			x	x	x			Oophaga arborea	Larval development		EN			x	x	x
Atelopus senex	Larval development			CR		x		x	x		Oophaga granulifera	Larval development		VU				x
Atelopus varius	Larval development			CR		x	x		x		Oophaga pumilio	Larval development	LC				x	x		x
Atelopus zeteki	Larval development			CR		x	x	x	x		Oophaga speciosa	Larval development		EN				x		x
Incilius aucoinae	Larval development	LC								x	Oophaga vicentei	Larval development				DD		x		x
Incilius campbelli	Larval development	NT					x				Anotheca spinosa	Larval development	LC					x
Incilius canaliferus	Larval development	LC					x	x			Bromeliohyla bromeliacia	Larval development	LC				x	x	x
Incilius leucomyos	Larval development		EN				x				Isthmohyla melacaena	Larval development	NT					x
Incilius macrocristatus	Larval development		VU				x	x			Isthmohyla picadoi	Larval development	NT					x
Incilius marmoreus	Larval development	LC								x	Isthmohyla zeteki	Larval development	NT					x
Incilius melanochlorus	Larval development	LC				x		x			Total Larval development	14	9	3	0	2	4	13	5	5	0
Incilius tacanensis	Larval development		EN				x				Pristimantis altae	Associated	NT								x
Incilius tutelarius	Larval development		EN				x	x			Pristimantis moro	Associated	LC								x
Rhaebo haematiticus	Larval development	LC				x	x	x			Diasporus diastema	Associated	LC								x
Rhinella chrysophora	Larval development		EN				x				Diasporus vocator	Associated	LC					x
Rhinella marina	Larval development	LC								x	Eleutherodactylus coqui	Associated	LC				x	x
Cochranella euknemos	Larval development	LC					x				Eleutherodactylus planirostris	Associated	LC								x
Cochranella granulosa	Larval development	LC					x	x			Duellmanohyla uranochroa	Associated		EN			x	x
Espadarana prosoblepon	Larval development	LC				x	x	x			Exerodonta catracha	Associated		EN				x
Hyalinobatrachium aureoguttatum	Larval development	NT					x	x			Exerodonta chimalapa	Associated		EN				x
Hyalinobatrachium chirripoi	Larval development	LC								x	Exerodonta sumichrasti	Associated	LC					x
Hyalinobatrachium colymbiphyllum	Larval development	LC								x	Hyla bocourti	Associated			CR		x		x
Hyalinobatrachium fleischmanni	Larval development	LC				x	x	x			Isthmohyla pseudopuma	Associated	LC				x	x
Hyalinobatrachium talamancae	Larval development	LC								x	Plectrohyla dasypus	Associated			CR		x
Hyalinobatrachium valerioi	Larval development	LC					x	x			Scinax staufferi	Associated	LC								x
Hyalinobatrachium vireovittatum	Larval development				DD		x				Smilisca baudinii	Associated	LC								x
Sachatamia albomaculata	Larval development	LC								x	Smilisca sordida	Associated	LC								x
Sachatamia ilex	Larval development	LC								x	Tlalocohyla loquax	Associated	LC								x
Teratohyla pulverata	Larval development	LC								x	Tlalocohyla picta	Associated	LC								x
Teratohyla spinosa	Larval development	LC					x	x			Trachycephalus venulosus	Associated	LC								x
Colostethus latinasus	Larval development				DD					x	Total Bromeliad Associated	19	14	3	2	0	5	7	1	0	10
Colostethus panamansis	Larval development	LC					x	x			Total Bromeliad Species	33	23	6	2	2	9	20	6	5	10
Colostethus pratti	Larval development	LC					x	x			Total Percent affected		0.69697	0.181818	0.0606061	0.0606061	0.272727	0.606061	0.181818	0.151515	0.30303
Phyllobates lugubris	Larval development	LC				x	x	x	x
Silverstoneia flotator	Larval development	LC					x
Silverstoneia nubicola	Larval development	NT				x	x
Charadrahyla chaneque	Larval development		EN				x
Duellmanohyla chamulae	Larval development		EN			x	x
Duellmanohyla lythrodes	Larval development		EN			x	x
Duellmanohyla rufioculis	Larval development	LC					x	x
Duellmanohyla salvavida	Larval development			CR		x	x	x
Duellmanohyla schmidtorum	Larval development		VU			x	x
Duellmanohyla soralia	Larval development		EN			x	x	x
Duellmanohyla uranochroa	Larval development		EN			x	x
Ecnomiohyla miotympanum	Larval development	NT					x
Ecnomiohyla valancifer	Larval development			CR			x
Exerodonta bivocata	Larval development				DD		x
Exerodonta chimalapa	Larval development		EN				x
Exerodonta perkinsi	Larval development			CR		x	x
Exerodonta sumichrasti	Larval development	LC					x
Hyloscirtus colymba	Larval development	NT				x	x
Hyloscirtus palmeri	Larval development	LC					x	x
Hypsiboas boans	Larval development	LC								x
Hypsiboas rosenbergi	Larval development	LC								x
Isthmohyla calypsa	Larval development			CR		x	x
Isthmohyla debilis	Larval development			CR		x	x
Isthmohyla graceae	Larval development			CR		x	x
Isthmohyla insolita	Larval development			CR			x
Isthmohyla lancasteri	Larval development	LC					x
Isthmohyla pictipes	Larval development		EN			x	x	x
Isthmohyla rivularis	Larval development			CR		x	x
Isthmohyla tica	Larval development			CR		x	x
Plectrohyla acanthodes	Larval development			CR			x
Plectrohyla avia	Larval development			CR		x	x
Plectrohyla chrysopleura	Larval development			CR		x	x
Plectrohyla dasypus	Larval development			CR		x	x
Plectrohyla exquisita	Larval development			CR		x
Plectrohyla glandulosa	Larval development		EN			x	x
Plectrohyla guatemalensis	Larval development			CR		x	x
Plectrohyla hartwegi	Larval development			CR		x	x
Plectrohyla ixil	Larval development			CR		x	x
Plectrohyla lacertosa	Larval development		EN			x	x
Plectrohyla matudai	Larval development		VU			x	x
Plectrohyla pokomchi	Larval development			CR		x	x	x
Plectrohyla psiloderma	Larval development		EN				x	x
Plectrohyla pycnochila	Larval development			CR		x	x
Plectrohyla quecchi	Larval development			CR		x	x	x
Plectrohyla sagorum	Larval development		EN				x
Plectrohyla tecunumani	Larval development			CR		x	x	x
Plectrohyla teuchestes	Larval development			CR		x	x
Ptychohyla hypomykter	Larval development	LC				x	x	x
Ptychohyla legleri	Larval development		EN			x	x
Ptychohyla macrotympanum	Larval development			CR		x	x
Ptychohyla panchoi	Larval development		EN			x	x	x
Ptychohyla salvadorensis	Larval development		EN			x	x
Ptychohyla sanctaecrucis	Larval development			CR		x	x	x
Ptychohyla spinipollex	Larval development		EN			x	x
Smilisca cyanosticta	Larval development	NT				x	x
Smilisca sila	Larval development	LC					x	x
Smilisca sordida	Larval development	LC								x
Leptodactylus savagei	Larval development	LC								x
Leptodactylus silvanimbus	Larval development			CR			x
Lithobates berlandieri	Larval development	LC								x
Lithobates juliani	Larval development	NT					x
Lithobates maculatus	Larval development	LC					x	x
Lithobates vaillanti	Larval development	LC						x
Lithobates vibicaria	Larval development		VU			x	x	x
Lithobates warszewitschii	Larval development	LC				x	x
Total Larval development	102	44	25	30	3	52	83	36	4	15
Incilius fastidiosus	Associated			CR		x	x
Incilius holdridgei	Associated			CR		x	x
Incilius luetkenii	Associated	LC								x
Craugastor adamastus	Associated				DD		x	x
Craugastor amniscola	Associated				DD		x	x
Craugastor anciano	Associated			CR		x	x	x
Craugastor andi	Associated			CR		x
Craugastor angelicus	Associated			CR		x
Craugastor aurilegulus	Associated		EN			x	x
Craugastor azueroensis	Associated		EN			x	x
Craugastor bransfordii	Associated	LC				x	x
Craugastor brocchi	Associated		VU			x	x
Craugastor catalinae	Associated			CR		x	x
Craugastor charadra	Associated			CR		x	x
Craugastor chrysozetetes	Associated			EX		x	x
Craugastor cruzi	Associated			CR		x
Craugastor daryi	Associated			CR		x	x
Craugastor emleni	Associated			CR		x
Craugastor epochthidius	Associated			CR		x	x
Craugastor escoces	Associated			EX		x
Craugastor fitzingeri	Associated	LC				x
Craugastor fleischmanni	Associated			CR		x
Craugastor greggi	Associated			CR		x	x
Craugastor laevissimus	Associated		EN			x	x	x
Craugastor lineatus	Associated			CR		x	x
Craugastor longirostris	Associated	LC					x	x
Craugastor milesi	Associated			CR		x	x
Craugastor obesus	Associated			CR		x
Craugastor olanchano	Associated			CR		x
Craugastor omoaensis	Associated			CR		x	x
Craugastor palenque	Associated				DD		x	x
Craugastor pechorum	Associated		EN			x	x
Craugastor pelorus	Associated				DD		x
Craugastor phasma	Associated				DD			x
Craugastor punctariolus	Associated		EN			x	x
Craugastor ranoides	Associated			CR		x	x
Craugastor rayo	Associated				DD		x	x
Craugastor rhyacobatrachus	Associated		EN			x	x
Craugastor rivulus	Associated		VU				x	x
Craugastor rugulosus	Associated	LC				x	x
Craugastor rupinius	Associated	LC				x	x
Craugastor sabrinus	Associated		EN			x	x
Craugastor sandersoni	Associated		EN			x	x
Craugastor stadelmani	Associated			CR		x	x
Craugastor tabasarae	Associated			CR		x	x
Craugastor taurus	Associated			CR		x	x
Craugastor trachydermus	Associated			CR		x	x
Pristimantis gaigei	Associated	LC								x
Ptychohyla euthysanota	Associated	NT				x	x
Total associated	49	8	10	25	6	39	37	9	0	2
Total stream species	151	52	35	55	9	91	120	45	4	17
Total percent affected		0.344371	0.231788	0.364238	0.0596026	0.602649	0.794702	0.298013	0.0264901	0.112583
