# Supplementary material for: Host niche may determine disease-driven extinction risk
Source: PLoS One. 2017 Jul 13;12(7):e0181051. doi: 10.1371/journal.pone.0181051 (PMC5509289; doi:10.1371/journal.pone.0181051)
Supplement: S2 Table — Data includes physicochemical parameters, Bd prevalence and infection intensity and micro-eukaryote abundance and diversity. (XLSX) [file pone.0181051.s003.xlsx]

## Sheet: Compiled data sheet
Habitat	Water temperature	Water pH	Canopy openess	Number of Anurans sampled	Number of Caudata sampled	Total number of animals sampled	number of positive animals	Average Infection intensity	Total microorganisms	Number of different taxa
Brom #1	17.6	4.5	0	0	0	0	0	0	16	4
Brom #2	16.3	4.5	1	0	0	0	0	0	22	3
Brom #3	20.8	4.5	9	0	1	1	0	0	11	2
Brom #4	19.8	4.5	11	0	0	0	0	0	36	2
Brom #5	16.7	4.5	1	0	0	0	0	0	15	7
Brom #6	17.2	5	2	0	0	0	0	0	8	3
Brom #7	16.3	5	4	18	0	18	1	1014	38	3
Brom #8	19.6	5	4	3	0	3	0	0	23	3
Brom #9	19.3	5	3	8	0	8	0	0	34	4
Brom #10	16.1	5	2	0	0	0	0	0	11	5
Brom #11	17.6	4.5	4	0	0	0	0	0	21	4
Brom #12	21.2	4.5	8	0	0	0	0	0	16	2
Brom #13	20.6	4.5	20	10	0	10	0	0	13	4
Brom #14	19.5	5	3	3	0	3	1	14	93	3
Brom #15	19.7	5.5	2	0	0	0	0	0	23	4
Brom #16	18.2	5	3	0	0	0	0	0	3	3
Brom #17	18.5	5	4	0	0	0	0	0	121	6
Brom #18	18.3	5	3	0	0	0	0	0	65	3
Brom #19 (spilled)	18.8	5	2	0	0	0	n.a.	n.a.	n.a.	n.a.
Brom #20	17	5	2	0	0	0	0	0	59	8
Brom #21	15.5	5	9	0	0	0	0	0	26	4
Brom #22	17.3	5	3	0	0	0	0	0	32	4
Brom #23	16.9	4.5	4	9	0	9	1	248	22	4
Brom #24	16.7	5.5	2	0	0	0	0	0	8	4
Brom #25	17.1	4.5	2	6	0	6	0	0	39	6
Brom #26	17	4.5	2	0	0	0	0	0	132	5
Brom #27	17.5	5	7	9	0	9	1	212	112	4
Brom #28	17.2	4.5	2	0	0	0	0	0	137	6
Brom #29	18.5	5	1	0	2	2	0	0	19	3
Brom #30	19	5	4	0	0	0	0	0	70	5
Brom #31	17.7	4.5	5	0	1	1	0	0	46	5
Brom #32	17.9	5	4	0	0	0	0	0	105	3
Additional/ spilled Brom 1	n.a.	n.a.	n.a.	4	3	7	0	0	n.a.	n.a.
Additional/ spilled Brom 2	n.a.	n.a.	n.a.	3	2	5	0	0	n.a.	n.a.
Additional/ spilled Brom 3	n.a.	n.a.	n.a.	8	0	8	0	0	n.a.	n.a.
Additional/ spilled Brom 4	n.a.	n.a.	n.a.	10	0	10	0	0	n.a.	n.a.
Additional/ spilled Brom 5	n.a.	n.a.	n.a.	4	0	4	0	0	n.a.	n.a.
Additional/ spilled Brom 6	n.a.	n.a.	n.a.	3	0	3	0	0	n.a.	n.a.
Additional/ spilled Brom 7	n.a.	n.a.	n.a.	2	0	2	0	0	n.a.	n.a.
Additional/ spilled Brom 8	n.a.	n.a.	n.a.	4	0	4	0	0	n.a.	n.a.
Additional/ spilled Brom 9	n.a.	n.a.	n.a.	2	1	3	0	0	n.a.	n.a.
RM1#1	17.3	6.2	2	7	0	7	1	204	1	1
RM1#2	16.7	6.2	3	1	0	1	0	0	29	6
RM1#3	16.2	6.4	2	10	0	10	2	48.5	22	3
RM2#1	16.5	6	3	24	0	24	3	101.5	0	0
RM2#2	16.7	6	3	19	0	19	2	75.7	59	3
RM2#3	16.6	6.2	3	1	0	1	0	0	7	2
RM3#1	16.6	6.2	4	0	0	0	0	0	19	3
RM3#2	17.1	6.4	6	7	0	7	0	0	5	2
RM3#3	16.7	6	2	23	0	23	3	118	15	4
RM4#1	16.5	6.4	4	0	0	0	1	105.2	3	2
RM4#2	17.2	6.4	6	0	0	0	0	0	6	3
RM4#3	16.2	6.2	5	0	0	0	0	0	0	0
RM1#1B	15.8	6.2	2	6	0	6	0	0	10	2
RM1#2B	15.9	6.2	3	1	0	1	0	0	11	1
RM1#3B	16.2	6	2	9	0	9	2	151	16	1
RM2#1B	15.5	6	3	7	0	7	1	48.2	10	2
RM2#2B	15.9	6	3	5	0	5	0	0	7	2
RM2#3B	15.9	6.2	3	11	0	11	2	53	6	1
RM3#1B	15.3	6.2	4	4	0	4	1	218	2	1
RM3#2B	16	6	6	10	0	10	0	0	7	3
RM3#3B	16.2	6	2	4	0	4	1	28.1	10	2
RM4#1B	15.9	6	4	1	0	1	0	0	6	2
RM4#2B	15.8	6	6	0	0	0	0	0	2	1
RM4#3B	16	6	5	0	0	0	0	0	3	1

## Sheet: Additional animals
Species	Swab #		Notes
Cryptotrition nasalis	CN 1	Additional Brom 1	Merlijn took appart for insects
Cryptotrition nasalis	CN 2	Additional Brom 1	Merlijn took appart for insects
Cryptotrition nasalis	CN 3	Additional Brom 1	Merlijn took appart for insects
Bromeliohyla bromeliacia	BB1	Additional Brom 1	Merlijn took appart for insects
Bromeliohyla bromeliacia	BB2	Additional Brom 1	Merlijn took appart for insects
Bromeliohyla bromeliacia	BB3	Additional Brom 1	Merlijn took appart for insects
Bromeliohyla bromeliacia	BB4	Additional Brom 1	Merlijn took appart for insects
Cryptotrition nasalis	CN4	Additional Brom 2	dragonfly team
Cryptotrition nasalis	CN5	Additional Brom 2	dragonfly team
Bromeliohyla bromeliacia	BB5	Additional Brom 2	dragonfly team
Bromeliohyla bromeliacia	BB6	Additional Brom 2	dragonfly team
Bromeliohyla bromeliacia	BB7	Additional Brom 2	dragonfly team
Bromeliohyla bromeliacia	BB8	Additional Brom 3	spilled
Bromeliohyla bromeliacia	BB9	Additional Brom 3	spilled
Bromeliohyla bromeliacia	BB10	Additional Brom 3	spilled
Bromeliohyla bromeliacia	BB11	Additional Brom 3	spilled
Bromeliohyla bromeliacia	BB12	Additional Brom 3	spilled
Bromeliohyla bromeliacia	BB13	Additional Brom 3	spilled
Bromeliohyla bromeliacia	BB14	Additional Brom 3	spilled
Bromeliohyla bromeliacia	BB15	Additional Brom 3	spilled
Bromeliohyla bromeliacia	BB16	Additional Brom 4	brought from other team
Bromeliohyla bromeliacia	BB17	Additional Brom 4	brought from other team
Bromeliohyla bromeliacia	BB18	Additional Brom 4	brought from other team
Bromeliohyla bromeliacia	BB19	Additional Brom 4	brought from other team
Bromeliohyla bromeliacia	BB20	Additional Brom 4	brought from other team
Bromeliohyla bromeliacia	BB21	Additional Brom 4	brought from other team
Bromeliohyla bromeliacia	BB22	Additional Brom 4	brought from other team
Bromeliohyla bromeliacia	BB23	Additional Brom 4	brought from other team
Bromeliohyla bromeliacia	BB24	Additional Brom 4	brought from other team
Bromeliohyla bromeliacia	BB25	Additional Brom 4	brought from other team
Bromeliohyla bromeliacia	BB68	Additional Brom 5	Spilled
Bromeliohyla bromeliacia	BB69	Additional Brom 5	Spilled
Bromeliohyla bromeliacia	BB70	Additional Brom 5	Spilled
Bromeliohyla bromeliacia	BB71	Additional Brom 5	Spilled
Bromeliohyla bromeliacia	BB72	Additional Brom 6	brought from other team
Bromeliohyla bromeliacia	BB73	Additional Brom 6	brought from other team
Bromeliohyla bromeliacia	BB74	Additional Brom 6	brought from other team
Bromeliohyla bromeliacia	BB75	Additional Brom 7	brought from other team
Bromeliohyla bromeliacia	BB76	Additional Brom 8	brought from other team
Bromeliohyla bromeliacia	BB77	Additional Brom 8	brought from other team
Bromeliohyla bromeliacia	BB78	Additional Brom 8	brought from other team
Bromeliohyla bromeliacia	BB79	Additional Brom 7	brought from other team
Bromeliohyla bromeliacia	BB80	Additional Brom 8	brought from other team
Bromeliohyla bromeliacia	BB106	Additional Brom 9	spilled
Bromeliohyla bromeliacia	BB107	Additional Brom 9	spilled
Bromeliohyla bromeliacia	CN 7	Additional Brom 9	spilled

## Sheet: Infection intensity
Swab #	Species	Location	Infection intensity
BB40	Bromeliohyla bromeliacia	Bromeliad #7	1014
BB67	Bromeliohyla bromeliacia	Bromeliad #14	14
BB94	Bromeliohyla bromeliacia	Bromeliad #23	248
BB116	Bromeliohyla bromeliacia	Bromeliad #27	212
pe2	Plectrohyla exquisita	RM3#1B	218
pe3	Plectrohyla exquisita	RM1#3B	248
ds6	Duellmanohyla soralia	RM2#3B	49.8
pd8	Plectrohyla dasyppus	RM2#1	124.4
pd9	Plectrohyla dasyppus	RM2#1	127
pd12	Plectrohyla dasyppus	RM2#2	88.8
pd20	Plectrohyla dasyppus	RM3#3	52.2
pd34	Plectrohyla dasyppus	RM3#3	49.8
pd26a	Plectrohyla dasyppus	RM3#3	252
pd48	Plectrohyla dasyppus	RM2#3B	56.2
ph2	Ptychohyla hypomykter	RM1#1	204
ph15	Ptychohyla hypomykter	RM2#1	53.2
ph25	Ptychohyla hypomykter	RM2#2	62.6
ph48	Ptychohyla hypomykter	RM1#3	45.2
ph49	Ptychohyla hypomykter	RM1#3	51.8
ph57	Ptychohyla hypomykter	RM4#1B	105.2
ph69	Ptychohyla hypomykter	RM2#1B	48.2
ph72	Ptychohyla hypomykter	RM1#3B	54
PH76	Ptychohyla hypomykter	RM3#3B	28.1
